# Supplementary material for: AC Characteristics of van der Waals Bipolar Junction Transistors Using an MoS2/WSe2/MoS2 Heterostructure
Source: Nanomaterials (Basel). 2024 May 14;14(10):851. doi: 10.3390/nano14100851 (PMC11123697; doi:10.3390/nano14100851)
Supplement: Supplementary file 1 [file nanomaterials-14-00851-s001.zip]

Archive with 1 entries (1 files):
- nanomaterials-2955079-supplementary.pdf
